# Supplementary material for: The complete chloroplast genome sequences of three Adenophora species and comparative analysis with Campanuloid species (Campanulaceae)
Source: PLoS One. 2017 Aug 22;12(8):e0183652. doi: 10.1371/journal.pone.0183652 (PMC5568750; doi:10.1371/journal.pone.0183652)
Supplement: S1 Table — (XLSX) [file pone.0183652.s003.xlsx]

## Sheet: Sheet1
The length and aligned length of each gene used for phylogenetic analyses
Region	length (bp)	Aligned length (bp)
atpA	1503-1506	1506
atpB	1497	1497
atpE	402	402
atpF	1287-1307	1324
atpH	246	246
atpI	744	744
ccsA	936-951	951
cemA	690-693	693
clpP	1971-2049	2049
matK	1521-1545	1545
ndhA	2106-2123	2133
ndhB	2205-2210	2212
ndhC	363	363
ndhD	1497-1542	1542
ndhE	303-306	306
ndhF	2217-2226	2232
ndhG	531	531
ndhH	1182	1182
ndhI	504	504
ndhJ	477	477
ndhK	657-684	684
petA	963	963
petB	1413-1481	1517
petD	1141-1177	1187
petG	114	114
petL	96	96
petN	90-114	114
psaA	2253	2253
psaB	2205	2205
psaC	246	246
psaI	111	111
psaJ	135	135
psbA	1062	1062
psbB	1527	1527
psbC	1386-1422	1422
psbD	1062	1062
psbE	252	252
psbF	120	120
psbH	222-246	222
psbI	111	111
psbJ	123	123
psbK	186	186
psbL	117	117
psbM	105	105
psbN	132	132
psbT	102	102
psbZ	189	189
rbcL	1428	1428
rpl2	1468-1489	1489
rpl14	369	369
rpl16	1467-1527	1587
rpl20	333-387	387
rpl22	516-540	543
rpl32	174-207	207
rpl33	195-201	201
rpl36	114	114
rpoA	1008-1017	1023
rpoB	3204-3219	3219
rpoC1	2801-2841	2865
rpoC2	4176-4269	4323
rps2	711-765	765
rps3	657-699	705
rps4	606-615	618
rps7	468	468
rps8	393-411	411
rps11	402-405	405
rps12	902-928	938
rps14	294-303	303
rps15	330	330
rps16	267-339	339
rps18	336-405	426
rps19	282	282
ycf1	6411-6879	8486
ycf2	6318-7509	8456
ycf3	1953-2035	2061
ycf4	555	555
Total		82099
